# Supplementary material for: Decline in Proliferation and Immature Neuron Markers in the Human Subependymal Zone during Aging: Relationship to EGF- and FGF-Related Transcripts
Source: Front Aging Neurosci. 2016 Nov 25;8:274. doi: 10.3389/fnagi.2016.00274 (PMC5123444; doi:10.3389/fnagi.2016.00274)
Supplement: Supplementary file 1 [file Table_1.XLSX]

## Sheet: Sheet1
Supplementary Table 1: Demographic characteristics of human post-mortem cohort.
Age (years)	Gender	Ethnic origin	Cause of death	pH	PMI (hours)	RIN	IHC cohort	qRT-PCR cohort
21	Female	Caucasian	Unknown	6.83	39.5	7.9	x	x
24	Male	Caucasian	Cardiac event	6.27	43	5.9	x	x
31	Male	Caucasian	Pulmonary embolism	6.13	11	7.4		x
32	Male	Caucasian	Cardiac event	6.57	13	6.4		x
32	Male	Caucasian	Cardiac event	7.03	24	7		x
34	Female	Caucasian	Cardiac event	6.87	24	6.2		x
34	Male	Caucasian	Cardiac event	6.48	22	8		x
37	Male	Caucasian	Unknown	6.7	24	7.9	x	x
37	Male	Caucasian	Cardiac event	6.5	13	6.4		x
39	Female	Caucasian	Cardiac event	6.46	58	7.7		x
40	Male	Caucasian	Cardiac/ respiratory	6.79	27	7.5	x	x
40	Male	Caucasian	Cardiac event	6.67	38	7.8		x
42	Male	Caucasian	Cardiac event	6.91	37	6		x
43	Male	Caucasian	Cardiac event	6.43	13	8.2	x	x
44	Female	Caucasian	Cardiac event	6.59	28	6.8		x
45	Male	Caucasian	Cardiac event	6.94	29	8.1		x
46	Male	Caucasian	Cardiac event	6.65	25	8	x	x
46	Male	Caucasian	Cardiac event	6.67	31	8		x
47	Male	Caucasian	Cardiac event	6.81	21	6.4		x
47	Male	Caucasian	Cardiac event	6.6	11	7		x
48	Male	Caucasian	Cardiac event	6.91	24	7.4		x
48	Male	Caucasian	Cardiac event	6.86	31	7.4		x
49	Female	Caucasian	Cardiac event	6.72	45	4.5		x
49	Male	Caucasian	Cardiac event	6.93	23	6.4		x
50	Male	Caucasian	Cardiac event	6.75	49	6.1		x
51	Female	Caucasian	Cardiac event	6.92	37.5	7.2	x	x
51	Male	Caucasian	Cardiac event	6.71	22	6.8		x
51	Male	Caucasian	Cardiac event	6.7	31	7.2		x
52	Male	Asian	Unknown	6.82	36	7.9	x	x
53	Male	Caucasian	Cardiac event	6	28	7.2		x
53	Male	Caucasian	Cardiac event	6.64	27	7.3	x	x
53	Male	Caucasian	Cardiac event	6.36	26	6.6	x	x
53	Male	Caucasian	Cardiac event	6.4	9	6.5		x
55	Male	Caucasian	Cardiac event	6.7	31	4.2		x
58	Male	Caucasian	Cardiac event	6.49	39	5.7	x	x
58	Male	Caucasian	Cancer	6.4	26	4		x
59	Male	Caucasian	Cardiac event	6.81	28.5	7.5	x	x
60	Male	Caucasian	Cardiac event	6.66	21.5	7.2	x	x
60	Male	Caucasian	Cardiac event	6.8	47	8.7		x
61	Male	Caucasian	Cardiac event	6.25	27.5	5.7	x	x
61	Male	Caucasian	Cardiac event	6.41	22	7.9	x	x
62	Male	Caucasian	Cardiac event	6.56	37.5	7.4	x	x
63	Female	Caucasian	Cardiac event	6.46	50	7.4	x	x
64	Male	Caucasian	Cardiac event	6.68	39.5	6.7	x	x
66	Male	Caucasian	Cardiac event	6.66	32	8.3	x	x
81	Male	Caucasian	Cardiac event	6.57	29	7.3	x	x
84	Female	Caucasian	Cancer	6.49	24	6.4		x
89	Female	Caucasian	Cancer	5.95	23	6.3		x
96	Male	Caucasian	Cardiac/ respiratory	6.1	18	5.7		x
103	Male	Caucasian	Cardiac event	6.06	20	6.3		x
IHC, immunohistochemistry; PMI, post-mortem interval; qRT-PCR, quantitative reverse transcription polymerase chain reaction; RIN, RNA integrity number.
