# Supplementary material for: Decline in Proliferation and Immature Neuron Markers in the Human Subependymal Zone during Aging: Relationship to EGF- and FGF-Related Transcripts
Source: Front Aging Neurosci. 2016 Nov 25;8:274. doi: 10.3389/fnagi.2016.00274 (PMC5123444; doi:10.3389/fnagi.2016.00274)
Supplement: Supplementary file 2 [file Table_2.XLSX]

## Sheet: Sheet1
Supplementary Table 2: TaqMan gene expression assays.
Gene name	Gene symbol	TaqMan assay ID
Achaete-scute complex homolog 1	ASCL1	Hs00269932_m1
Doublecortin	DCX	Hs01035496_m1
Epidermal growth factor	EGF	Hs01099999_m1
Epidermal growth factor receptor	EGFR	Hs01076092_m1
Erb-B2 receptor tyrosine kinase 4	ErbB4	Hs00171783_m1
Fibroblast growth factor 2	FGF2	Hs00266645_m1
Fibroblast growth factor receptor 1	FGFR1	Hs00915142_m1
Glial fibrillary acidic protein	GFAP	Hs00909236_m1
Glial fibrillary acidic protein delta	GFAPδ	AILJJYD
Ionized calcium-binding adapter molecule 1	IBA1	Hs00741549_g1
Ki67	Ki67	Hs01032443_m1
Oligodendrocyte lineage transcription factor 2	Olig2	Hs00377820_m1
TATA-box binding protein	TBP	Hs00427620_m1
Transforming growth factor alpha	TGFα	Hs00608187_m1
Ubiquitin C	UBC	Hs00824723_m1
Vimentin	VIM	Hs00958111_m1
