# Supplementary material for: Decline in Proliferation and Immature Neuron Markers in the Human Subependymal Zone during Aging: Relationship to EGF- and FGF-Related Transcripts
Source: Front Aging Neurosci. 2016 Nov 25;8:274. doi: 10.3389/fnagi.2016.00274 (PMC5123444; doi:10.3389/fnagi.2016.00274)
Supplement: Supplementary file 3 [file Table_3.XLSX]

## Sheet: Sheet1
Supplementary Table 3: Correlations between housekeeper gene expression and age. Confounding demographic variables (in brackets) were considered as covariates using semi-partial correlation analyses.
	Age
	sr	p-value
Geometric mean (RIN)	-0.145	0.314
TATA-box binding protein (RIN)	-0.117	0.42
Ubiquitin C (RIN)	-0.117	0.42
RIN, RNA integrity number; sr, semi-partial correlation coefficient.
