# Supplementary material for: Decline in Proliferation and Immature Neuron Markers in the Human Subependymal Zone during Aging: Relationship to EGF- and FGF-Related Transcripts
Source: Front Aging Neurosci. 2016 Nov 25;8:274. doi: 10.3389/fnagi.2016.00274 (PMC5123444; doi:10.3389/fnagi.2016.00274)
Supplement: Supplementary file 4 [file Table_4.XLSX]

## Sheet: Sheet1
Supplementary Table 4: Correlations between normalized target gene expression and demographic variables in the human SEZ.
	pH		RIN		PMI
	r	p-value	r	p-value	r	p-value
ASCL1	-0.047	0.75	-0.23	0.113	-0.067	0.647
DCX	0.411	0.003	0.382	0.006	0.028	0.848
EGF	-0.184	0.206	-0.15	0.304	-0.169	0.247
EGFR	-0.4	0.004	-0.061	0.675	-0.367	0.009
ErbB4	-0.011	0.941	0.177	0.23	-0.204	0.165
FGF2	-0.369	0.01	-0.238	0.103	-0.351	0.014
FGFR1	-0.292	0.042	-0.13	0.374	-0.183	0.209
GFAP	-0.219	0.135	-0.194	0.186	-0.293	0.043
GFAPδ	-0.231	0.115	-0.268	0.066	0.156	0.289
IBA1	-0.074	0.619	0.192	0.192	-0.129	0.381
Ki67	-0.122	0.416	0.207	0.163	0.076	0.611
Olig2	-0.148	0.31	-0.03	0.838	-0.066	0.653
TGFα	0.093	0.524	0.063	0.669	0.001	0.994
VIM	-0.281	0.056	-0.206	0.164	-0.138	0.356
PMI, post-mortem interval; r, Pearson’s product-moment correlation coefficient; RIN, RNA integrity number. Bold type = p≤0.05.
